# Supplementary material for: Host glutathione is required for Rickettsia parkeri cell division and intracellular survival
Source: Nat Commun. 2025 Jul 1;16:5547. doi: 10.1038/s41467-025-60509-7 (PMC12216324; doi:10.1038/s41467-025-60509-7)
Supplement: Supplementary file 4 — Source Data [file 41467_2025_60509_MOESM4_ESM.xlsx]

## Sheet: Fig 1
Fig. 1: GSH is required for cell division and growth of R. parkeri in epithelial cells.
a	Hours	WT Untreated Veros				+BSO Treated Veros
	2	24000	11000	22000	27000	22000	20000	26000	19000
	24	450000	410000	710000	660000	139000	83000	180000	80000
	48	1130000	810000	2000000	1500000	133000	92000	3000	1000
	72	1500000	2000000	1500000	2000000	55000	31000	500	400
c		Negative Control (Cells lysed）	Uninfected	+BSO Uninfected
	Absorbance	-0.04675	0.23725	0.2425
		-0.0325	0.24475	0.239875
		-0.0275	0.237	0.229
h
Untreated
Time (hpi)	singlet	2 bacteria chained	3 bacteria chained	4 bacteria chained	>4 bacteria chained
0.5	99.71	0.29	0	0	0
24	99.07	0.93	0	0	0
48	98.95	1.05	0	0	0
72	95.33	4.67	0	0	0
96	95	5	0	0	0
BSO Treated
Time (hpi)	singlet	2 bacteria chained	3 bacteria chained	4 bacteria chained	>4 bacteria chained
0.5	98.92	1.08	0	0	0
24	97.6	2.4	0	0	0
48	60.2588	30.1294	9.0573	0.369686	0.184843
72	53.4632	29.4372	14.0693	2.5974	0.4329
96	24.4726	25.3165	23.6287	16.0338	10.5485
i	24h		48h		72h
	Untreated	+BSO	Untreated	+BSO	Untreated	+BSO
	1.688	1.52	1.602	4.305	1.887	9.059
	1.355	2.478	1.407	3.738	1.266	13.506
	1.688	0.844	2.03	3.562	0.801	11.222
	1.693	1.601	1.16	2.628	1.822	8.607
	1.953	1.434	1.16	5.124	1.793	7.904
	1.16	1.258	1.767	2.947	1.701	6.584
	1.295	1.014	1.187	4.684	1.623	8.271
	0.519	1.283	0.755	3.861	1.321	9.83
	1.125	1.239	1.78	3.49	1.415	7.444
	1.258	1.068	1.888	8.939	1.283	3.664
	1.611	1.125	1.259	4.74	0.944	6.87
	1.636	1.082	1.51	1.536	1.51	5.244
	1.313	1.132	1.296	3.401	1.607	11.123
	1.693	1.139	1.516	4.561	1.038	6.386
	1.187	1.64	1.39	2.266	2.078	7.36
	1.52	1.611	2.628	6.299	0.962	7.26
	0.796	0.881	1.435	2.761	0.944	5.284
	1.64	0.916	1.516	3.344	1.042	5.288
	0.881	1.014	1.083	2.815	1.104	7.955
	1.16	1.139	1.815	1.516	1.132	5.55
	1.766	1.887	2.297	7.922	1.269	5.22
	1.295	2.075	1.762	3.268	1.651	5.908
	1.075	3.399	1.468	2.311	1.393	8.884
	1.014	1.014	1.424	6.995	1.341	6.273
	0.806	1.037	1.636	5.167	1.1	7.401
	1.139	2.296	1.536	1.789	1.208	6.616
	0.629	1.434	1.921	6.173	1.899	8.492
	0.89	1.132	1.753	5.629	1.793	4.804
	1.16	1.283	0.881	5.699	1.132	7.282
	1.748	1.858	2.646	7.067	1.604	8.115
	1.313	1.39	1.133	2.421	1.23	5.486
	1.075	1.591	1.468	4.19	0.849	3.891
	1.125	1.258	1.385	7.388	1.003	6.543
	1.037	1.434	1.612	2.266	1.604	14.145
	1.434	1.239	1.871	4.067	1.076	6.296
	1.132	0.916	0.806	2.938	1.773	16.57
	1.082	0.916	1.39	4.171	1.604	23.866
	1.075	2.033	1.194	5.377	1.793	5.321
	0.983	1.16	1.693	4.201	0.944	7.509
	1.258	1.801	1.51	3.382	1.419	6.06
	1.132	0.983	1.338	4.888	1.556	4.154
	1.925	1.313	1.656	4.7	1.607	12.146
	0.642	2.896	1.187	2.87	1.259	7.243
	1.384	1.779	1.265	3.063	1.132	9.668
	1.64	1.87	0.881	4.776	0.755	8.934
	1.887	1.801	1.516	5.049	0.755	7.307
	0.89	1.239	1.16	5.367	1.132	12.632
	1.611	1.766	0.908	2.655	1.574	3.776
	1.679	2.165	1.16	4.859	1.651	6.775
	1.556	1.264	1.259	2.873	1.824	5.923
	1.014	1.788	1.14	3.387	1.523	7.617
	1.761	1.989	1.133	5.521	1.132	5.8
	1.51	1.591	0.796	7.089	2.493	3.271
	1.132	1.515	1.265	3.236	0.962	6.176
	1.904	1.576	0.908	3.91	2.095	5.849
	1.887	1.92	1.753	4.331	1.321	12.971
	1.258	1.904	1.133	4.616	1.474	12.829
	1.239	2.075	2.517	5.414	0.849	8.068
	1.636	1.688	2.971	3.755	0.755	5.793
	1.355	1.531	1.689	2.473	1.887	11.899
	1.16	1.611	1.24	1.958	1.227	6.64
	1.463	1.916	1.407	3.304	2.211	3.603
	1.134	1.337	1.656	3.497	2.344	4.329
	1.951	1.258	1.749	4.923	1.51	8.459
	1.593	1.591	1.577	3.114	0.801	11.166
	1.041	1.239	1.802	3.031	1.321	7.935
	1.943	1.788	1.16	2.763	1.887	5.674
	1.295	1.591	1.577	6.137	1.038	8.757
	1.717	1.283	1.531	4.384	1.536	4.529
	1.604	1.814	1.767	2.421	1.321	3.214
	1.632	1.688	0.755	2.269	1.068	7.134
	1.633	1.576	1.636	1.905	1.945	6.608
	1.999	1.748	1.636	1.99	1.419	8.278
	1.397	2.692	1.259	4.824	1.136	6.983
	1.661	2.491	1.14	3.236	0.944	13.622
	1.718	2.265	1.602	3.463	1.038	5.264
	1.64	1.711	2.418	2.314	1.139	5.573
	1.601	1.925	1.16	2.444	1.258	7.854
	1.662	1.258	1.284	4.992	1.258	6.82
	1.274	2.075	0.916	2.895	3.145	3.968
	1.834	1.434	1.126	2.906	1.761	5.85
	1.859	2.201	1.966	3.377	1.531	16.854
	1.448	2.013	1.133	3.127	0.755	5.286
	1.437	1.711	1.636	3.419	1.887	8.411
	1.239	1.887	1.338	1.966	1.748	8.789
	1.459	2.063	1.767	2.269	2.594	5.919
	1.801	2.029	2.049	1.917	1.132	4.894
	1.264	3.145	1.296	2.014	2.529	14.967
	1.202	1.245	1.015	7.858	1.384	10.345
	1.74	1.611	0.983	3.822	1.264	8.844
	0.946	1.801	1.815	0.908	1.711	9.466
	2.181	2.139	1.51	2.444	1.258	13.514
	2.759	1.139	1.453	4.115	1.007	6.33
	1.515	1.014	1.017	2.717	1.887	9.543
	1.51	1.187	1.605	1.712	1.64	7.473
	1.313	1.711	1.077	1.888	1.51	10.83
	1.814	1.434	1.699	1.577	1.384	5.22
	1.779	2.094	0.695	2.711	1.337	10.066
	1.139	2.42	0.995	1.536	1.536	7.596
	1.037	1.611	1.07	3.904	1.64	6.231
	1.407	1.037	1.007	3.904	1.007	6.021
	1.361	1.655	2.28	10.529	0.881	4.811
	1.51	1.711	1.16	2.198	1.139	5.095
	1.916	1.693	1.322	2.517	1.037	5.398
	1.361	2.404	1.652	3.147	2.143	9.003
	1.258	0.907	1.215	1.14	2.39	6.516
	1.264	1.832	1.536	5.31	1.761	5.473
	1.636	1.788	1.448	1.636	0.377	15.364
	1.434	1.407	0.901	3.389	1.779	7.382
	0.958	1.125	0.623	6.854	1.801	4.052
	1.64	1.258	1.638	8.651	2.013	6.983
	1.531	2.063	1.007	6.854	2.013	4.341
	1.313	2.013	2.225	1.97	2.15	5.998
	1.536	2.029	1.38	6.785	1.239
	1.611	2.279	1.241	3.633	1.693
	1.337	1.434	1.605	2.418	0.642
	1.536	0.983	1.297	4.575	1.693
	1.283	1.264	2.14	4.192	1.891
	1.283	2.197	0.936	3.562	2.017
	1.239	1.239	1.749	2.67	1.125
	1.16	1.239	1.194	2.691	3.071
	1.556	2.32	1.803	2.418	1.832
	0.89	1.752	1.763	4.74	1.761
	0.642	1.187	1.699	3.436	1.007
	0.881	1.965	1.359	4.059	1.711
	1.194	1.258	0.936	2.984	1.295
	0.89	1.655	0.929	5.664	1.014
	1.139	2.516	1.955	3.377	1.925
	1.16	2.154	1.385	3.65	2.548
	1.264	1.407	1.39	4.11	1.801
	1.611	1.467	1.133	3.65	2.404
	1.801	2.268	1.767	2.769	1.953
	1.075	1.337	1.083	4.659	0.89
	0.796	1.384	1.802	4.22	1.423
	1.313	1.51	1.259	3.154	2.548
	1.132	2.532	0.519	4.888	1.434
	1.014	1.515	1.007	2.971	1.52
	1.355	1.953	0.881	2.619	1.082
	1.407	1.132	1.038	1.259	1.611
	2.139	1.748	1.187	2.392	1.679
	1.655	1.139	1.356	2.769	1.788
	1.337	1.068	1.14	3.086	2.313
	1.337	1.467	1.259	3.778	1.51
	0.916	1.832	1.361	4.902	1.636
	1.801	1.832	1.802	4.305	1.887
	1.407	1.187	1.007	3.776	1.139
	0.907	1.16	1.259	1.833	1.258
	1.87	1.467	1.284	7.414	1.014
	1.139	1.515	1.693	4.03	2.017
	1.87	1.473	1.133	3.67	1.752
	1.407	1.283	1.577	3.65	1.891
	1.139	2.048	1.259	3.888	1.258
	1.132	2.142	2.269	9.153	1.711
	1.264	1.283	0.908	5.453	1.688
	2.033	2.404	1.015	3.481	2.406
	1.434	1.467	2.227	3.294	1.415
	1.636	2.083	1.284	3.547	1.803
	1.125	1.636	1.24	5.436	1.283
	0.983	1.64	1.888	3.952	2.156
	2.075	1.313	1.407	3.904	1.536
	1.467	2.029	1.51	3.273	1.74
	1.16	1.925	1.338	4.793	1.936
	1.591	0.907	1.133	2.076	1.44
	1.082	1.989	1.802	4.47	2.856
	1.887	1.801	1.521	3.784	1.003
	1.082	1.187	1.385	4.19	1.74
	2.478	1.239	1.712	7.123	1.648
	1.125	2.296	1.314	4.765	1.982
	1.239	1.679	1.892	5.619	2.359
	2.716	2.762	1.925	20.091	1.68
j	Time (hpi)	Untreated Veros						BSO Treated Veros
	0.5	1.46154	2.43478	3.26667	3.66667	3.88235	3.65	1.68	2.13043	2.6	2.11111	2.93333	3.05882
	24	2.69231	1.65217	3.73333	3.33333	4.88889	4.76471	3.55556	4.17647	3.21429	3.25	3.40909	2.26923
	48	13.0308	12.9167	15.8727	15.0167	14.3607	13.9123	10.5	11.7241	10.3846	5.80769	5.76744	5.35714
	72	33.5098	20.74	29.8269	29.5106	28.0167	27.2593	12.3333	12.6667	9.06667	15.75	12.5	12.2
	96	34.6346	29.6667	28.8871	29.1077	27.386	28.7917	7.44444	10.5556	6.6	9.4	5.63636	10.4

## Sheet: Fig 2
Fig. 2: Host GSH is required for proper actin-based motility and cell-to-cell spread of R. parkeri.
b
Untreated
Time (hpi)	Straight tail	Curly tail	Diffuse actin	Polar actin	Absent actin
0.5	1.2	21.2	28.2	9.4	40
24	42.3	1.3	20.8	14.8	20.8
48	61.3924	0	0	0.632911	37.9747
72	30.5	8.5	14.1	23.2	23.7
BSO Treated
Time (hpi)	Straight tail	Curly tail	Diffuse actin	Polar actin	Absent actin
0.5	0	15.3	33.6	6.9	44.3
24	18.3	2.8	33.3	6.6	39
48	4.87805	1.46341	12.1951	15.6098	65.8537
72	0	0	10.1	8.3	81.7
d	Untreated	+BSO to R. parkeri	+BSO to Host
	880	860	10
	640	450	10
	1250	1500	10

## Sheet: Fig 3
Fig. 3: Host GSH is critical for R. parkeri survival in macrophages via a non-bacteriolytic restriction mechanism.
a
Hours	WT Untreated BMDM						+BSO Treated BMDM						WT Untreated Veros				+BSO Treated Veros
2	60000	40000	13000	24000	16000	20000	42000	50000	22000	12000	18000	14000	24000	11000	22000	27000	22000	20000	26000	19000
24	100000	80000	240000	260000	320000	360000	8000	7000	9000	5000	14000	20000	450000	410000	710000	660000	139000	83000	180000	80000
48	51000	30000	610000	1000000	1500000	1500000	30	50	1200	900	600	300	1130000	810000	2000000	1500000	133000	92000	3000	1000
72	9000	3000	210000	630000	80000	100000	10	10	80	80	100	70	1500000	2000000	1500000	2000000	55000	31000	500	400
c
	Untreated	+ BSO
LDH Release %	19.3095	21.0298
	38.5233	16.5329
	43.9807	29.8555
	44.7833	44.8636
	40.931	14.366
	38.5632	41.0405
	43.0223	52.2709
d
	-	WT Untreated	WT + BSO	Casp1/11-/- untreated	Casp1/11-/- + BSO
RLUs	88	216	263	1341	473
	58	168	218	917	573
	75	191	275	955	532
	115	130	266	1497	1051
	71	88	125	1366	853
e
	Blank	Uninfected	Uninfected + BSO	Infected	Infected + BSO
Absorbance at 620nm	1.104	1.201	1.173	2.311	2.2595
	1.235	1.207	1.1685	2.293	2.174
	1.1785	1.1745	1.2145	2.186	2.1835
	1.154	1.187	1.1845	2.305	2.2735

## Sheet: Fig 4
Fig. 4: Host GSH is required for R. parkeri to avoid ubiquitylation and antibacterial autophagy in macrophages.
b
	Vehicle	+ BSO
% colocalization at 48hpi	3.38645	4.60029
	0.341297	14.15
	0.981015	12.5722
c
Hours	WT BMDM														WT BMDM + BSO														ATG5fl/fl BMDM						ATG5fl/fl BMDM + BSO						ATG5-/- BMDM						ATG5-/- BMDM + BSO
2	18000	12000	14000	16000	12000	14000	24000	11000	22000	27000	3100	4500	4600	3900	22000	13000	11000	17000	8000	7000	26000	19000	26000	19000	4200	4100	4400	3000	13000	20000	11000	9000	4000	6000	12000	21000	7000	4000	6000	7000	12000	11000	10000	11000	4000	6000	11000	15000	6000
24	100000	30000	50000	100000	40000	35000	450000	410000	710000	660000	70000	160000	100000	120000	12000	11000	29000	40000	21000	20000	180000	80000	180000	80000	11000	9000	4600	5700	180000	40000	40000	100000	20000	20000	18000	27000	14000	21000	9000	9000	300000	320000	70000	10000	21000	20000	11000	30000	12000
48	610000	890000	150000	120000	21000	60000	1130000	810000	2000000	1500000	470000	500000	640000	730000	12000	6000	1100	1700	800	2200	3000	1000	3000	1000	600	530	300	500	950000	390000	58000	47000	12000	21000	2000	7000	1100	800	800	500	530000	760000	24000	16000	5000	7000	15000	40000	4000
72	900000	910000	130000	110000	150000	190000	1500000	2000000	1500000	2000000	900000	900000	610000	870000	3000	4000	10	10	80	60	500	400	500	400	100	300	90	80	70000	80000	56000	52000	35000	30000	500	600	10	50	30	40	150000	60000	40000	20000	1700	1900	10000	35000	2000
d
Hours	Untreated						+BSO						+BSO+3MA
2	43000	59000	44000	40000	40000	38000	45000	57000	45000	40000	57000	35000	60000	40000	36000	26000	57000	58000
24	67000	75000	70000	65000	63000	60000	34000	41000	17000	25000	39000	18000	48000	28000	53000	42000	46000	78000
48	80000	10000	90000	88000	75000	73000	150	180	140	220	130	100	4100	2000	12000	4000	3400	6000
72	100000	150000	150000	200000	100000	110000	10	10	10	10	10	10	20	10	800	900	770	900
[truncated: 3 more columns]

## Sheet: Fig 5
Fig. 5: GSH serves as a cysteine source for R. parkeri cell division and survival.
a
Hours	Untreated						+BSO						+BSO+NAC						+BSO+GSHee
2	800	500	18000	22000	21000	33000	22000	13000	11000	17000	8000	7000	9000	10000	11000	6000	10000	11000	9000	11000	9000	2000	7000	8000
24	15000	7000	140000	90000	40000	41000	12000	11000	29000	40000	21000	20000	12000	15000	28000	24000	82000	83000	20000	22000	48000	36000	43000	51000
48	130000	50000	390000	280000	530000	230000	12000	6000	1100	1700	800	2200	30000	29000	37000	31000	22000	22000	31000	47000	50000	52000	49000	62000
72	760000	570000	80000	150000	130000	40000	3000	4000	10	10	80	60	7000	24000	3300	2500	20000	20000	160000	110000	4000	16000	11000	9000
b
48hpi	singlet	2 bacteria chained	3 bacteria chained	4 bacteria chained	>4 bacteria chained
BSO Alone	60.2588	30.1294	9.0573	0.369686	0.184843
GSHee	89.8608	9.94036	0.198807	0	0
NAC	89.0152	10.6061	0.378788	0	0
c
A549s	Positive Control	Untreated	BSO	H2O2
Fold Change	5.43393	1	2.15108	9.9224
	4.94238	1	1.61941	9.15306
	3.82379	1	1.54373	6.81666
Veros	Positive Control	Untreated	BSO	H2O2
Fold Change	6.3501	1	1.79694	7.35447
	5.097	1	1.51297	6.36858
	4.4726	1	1.39423	6.04661
d
Hours	Untreated						+BSO						+H2O2
2	800	500	18000	22000	21000	33000	22000	13000	11000	17000	8000	7000	300	800	9000	18000	9000	10000
24	15000	7000	140000	90000	40000	41000	12000	11000	29000	40000	21000	20000	7000	15000	60000	100000	15000	12000
48	130000	50000	390000	280000	530000	230000	12000	6000	1100	1700	800	2200	67000	70000	220000	320000	350000	460000
72	760000	570000	80000	150000	130000	40000	3000	4000	10	10	80	60	2000000	2500000	170000	100000	50000	110000
e
48hpi	singlet	2 bacteria chained	3 bacteria chained	4 bacteria chained	>4 bacteria chained
H2O2	84.4749	14.6119	0.913242	0	0
f
Infected Veros	Positive Control	Uninfected	Uninfected + BSO	Infected	Infected + BSO
Fold Change	1.16707	1	1.11383	0.590072	1.01414
	1.89209	1	1.25425	0.647283	1.12668
	2.00795	1	1.29315	0.550195	1.15979
	1.65395	1	1.42417	0.605195	0.833799
g
Hours	WT BMDM														WT BMDM + BSO														WT BMDM + L-NIL						WT BMDM + BSO + L-NIL
2	18000	12000	14000	16000	12000	14000	24000	11000	22000	27000	3100	4500	4600	3900	22000	13000	11000	17000	8000	7000	26000	19000	26000	19000	4200	4100	4400	3000	17000	19000	11000	12000	15000	6000	17000	13000	10000	8000	2000	7000
24	100000	30000	50000	100000	40000	35000	450000	410000	710000	660000	70000	160000	100000	120000	12000	11000	29000	40000	21000	20000	180000	80000	180000	80000	11000	9000	4600	5700	150000	400000	50000	140000	20000	50000	9000	6000	19000	30000	13000	19000
48	610000	890000	150000	120000	21000	60000	1130000	810000	2000000	1500000	470000	500000	640000	730000	12000	6000	1100	1700	800	2200	3000	1000	3000	1000	600	530	300	500	450000	440000	90000	70000	17000	24000	3000	4000	1100	8000	700	700
72	900000	910000	130000	110000	150000	190000	1500000	2000000	1500000	2000000	900000	900000	610000	870000	3000	4000	10	10	80	60	500	400	500	400	100	300	90	80	800000	720000	100000	80000	16000	12000	800	900	10	30	40	10

## Sheet: Fig S1
Supplementary Figure 1: GSH, CysGly and cystine do not rescue survival or chaining defects of R. parkeri in BSO-treated cells
a
Hours	Untreated						+BSO						+BSO+GSH						+BSO+Cys-Gly						+BSO+Cystine
2	800	500	18000	22000	21000	33000	22000	13000	11000	17000	8000	7000	4300	4800	12000	13000	11000	13000	400	1000	16000	21000	9000	10000	10000	11000	9000	11000	8000	7000
24	15000	7000	140000	90000	40000	41000	12000	11000	29000	40000	21000	20000	2000	1900	11000	14000	8000	9000	1800	1100	12000	15000	4000	2000	4000	3500	6000	7000	5000	4000
48	130000	50000	390000	280000	530000	230000	12000	6000	1100	1700	800	2200	800	500	27000	20000	5000	3500	110	100	800	2700	1600	1900	600	600	1000	900	600	300
72	760000	570000	80000	150000	130000	40000	3000	4000	10	10	80	60	1400	1400	7000	4000	2000	2500	40	70	100	400	400	400	700	500	600	300	500	200
b
48hpi	singlet	2 bacteria chained	3 bacteria chained	4 bacteria chained	>4 bacteria chained
GSH	37.6812	39.1304	14.4928	7.24638	1.44928
Cys-Gly	14.966	25.8503	29.2517	19.7279	10.2041
Cystine	13.3803	54.9296	14.7887	11.2676	5.6338

## Sheet: Fig S2
Supplementary Figure 2: Inhibiting iNOS does not rescue R. parkeri survival upon BSO treatment in the absence or presence of ATG5.
Hours	WT BMDM														WT BMDM + BSO														WT BMDM + L-NIL						WT BMDM + BSO + L-NIL
2	18000	12000	14000	16000	12000	14000	24000	11000	22000	27000	3100	4500	4600	3900	22000	13000	11000	17000	8000	7000	26000	19000	26000	19000	4200	4100	4400	3000	17000	19000	11000	12000	15000	6000	17000	13000	10000	8000	2000	7000
24	100000	30000	50000	100000	40000	35000	450000	410000	710000	660000	70000	160000	100000	120000	12000	11000	29000	40000	21000	20000	180000	80000	180000	80000	11000	9000	4600	5700	150000	400000	50000	140000	20000	50000	9000	6000	19000	30000	13000	19000
48	610000	890000	150000	120000	21000	60000	1130000	810000	2000000	1500000	470000	500000	640000	730000	12000	6000	1100	1700	800	2200	3000	1000	3000	1000	600	530	300	500	450000	440000	90000	70000	17000	24000	3000	4000	1100	8000	700	700
72	900000	910000	130000	110000	150000	190000	1500000	2000000	1500000	2000000	900000	900000	610000	870000	3000	4000	10	10	80	60	500	400	500	400	100	300	90	80	800000	720000	100000	80000	16000	12000	800	900	10	30	40	10
Hours	ATG5fl/fl BMDM						ATG5fl/fl BMDM + BSO						ATG5fl/fl BMDM + L-NIL						ATG5fl/fl BMDM + BSO+ L-NIL
2	13000	20000	11000	9000	4000	6000	12000	21000	7000	4000	6000	7000	16000	18000	12000	12000	14000	13000	19000	22000	7000	11000	3000	2000
24	180000	40000	40000	100000	20000	20000	18000	27000	14000	21000	9000	9000	240000	300000	60000	40000	20000	20000	13000	15000	7000	18000	8000	16000
48	950000	390000	58000	47000	12000	21000	2000	7000	1100	800	800	500	750000	620000	40000	60000	20000	22000	7000	13000	6000	1100	900	400
72	70000	80000	56000	52000	35000	30000	500	600	10	50	30	40	50000	40000	40000	20000	19000	19000	400	200	60	30	10	90
Hours	ATG5-/- BMDM						ATG5-/- BMDM + BSO						ATG5-/- BMDM + L-NIL						ATG5-/- BMDM + BSO + L-NIL
2	12000	11000	10000	11000	4000	6000	11000	15000	6000	8000	3000	12000	18000	22000	6000	16000	1000	3000	15000	22000	10000	9000	9000	12000
24	300000	320000	70000	10000	21000	20000	11000	30000	12000	4000	6000	10000	500000	480000	10000	30000	16000	16000	13000	18000	9000	9000	4000	10000
48	530000	760000	24000	16000	5000	7000	15000	40000	4000	3000	2000	4000	810000	590000	14000	20000	8000	5000	8000	9000	500	1200	300	400
72	150000	60000	40000	20000	1700	1900	10000	35000	2000	1800	1800	3000	10000	40000	26000	18000	3000	3000	6000	7500	10	10	10	20
